# Supplementary material for: Structure-Based Rational Design of Small α-Helical Peptides with Broad-Spectrum Activity against Multidrug-Resistant Pathogens
Source: J Med Chem. 2022 Dec 27;66(1):855–74. doi: 10.1021/acs.jmedchem.2c01708 (PMC9841524; doi:10.1021/acs.jmedchem.2c01708)
Supplement: Supplementary file 2 — jm2c01708_si_002.csv [file jm2c01708_si_002.csv]

																																							Peptide Code	MIC (µg/mL)
																																								S. aureus	MRSA	E. coli	P. aeruginosa	K. pneumoniae
O=C([C@H](CCCNC(N)=N)N[H])N[C@@H](CC1=CNC2=C1C=CC=C2)C(N[C@@H](CCCNC(N)=N)C(N[C@@H](CCCNC(N)=N)C(N[C@@H](CC3=CNC4=C3C=CC=C4)C(N[C@@H](CC5=CNC6=C5C=CC=C6)C(N[C@@H](CCCNC(N)=N)C(N)=O)=O)=O)=O)=O)=O																																							1a	100	100	>100	>100	>100
O=C([C@H](CCCNC(N)=N)N[H])N[C@@H](CCCNC(N)=N)C(N[C@@H](CC1=CNC2=C1C=CC=C2)C(N[C@@H](CC3=CNC4=C3C=CC=C4)C(N[C@@H](CCCNC(N)=N)C(N[C@@H](CCCNC(N)=N)C(N[C@@H](CC5=CNC6=C5C=CC=C6)C(N)=O)=O)=O)=O)=O)=O																																							1b	50	100	>100	>100	>100
O=C([C@H](CC1=CNC2=C1C=CC=C2)N[H])N[C@@H](CCCNC(N)=N)C(N[C@@H](CCCNC(N)=N)C(N[C@@H](CC3=CNC4=C3C=CC=C4)C(N[C@@H](CC5=CNC6=C5C=CC=C6)C(N[C@@H](CCCNC(N)=N)C(N[C@@H](CCCNC(N)=N)C(N)=O)=O)=O)=O)=O)=O																																							1c	100	100	>100	>100	>100
O=C([C@H](CCCNC(N)=N)N[H])N[C@@H](CCCNC(N)=N)C(N[C@@H](CC1=CNC2=C1C=CC=C2)C(N[C@@H](CCCNC(N)=N)C(N[C@@H](CCCNC(N)=N)C(N[C@@H](CC3=CNC4=C3C=CC=C4)C(N[C@@H](CC5=CNC6=C5C=CC=C6)C(N)=O)=O)=O)=O)=O)=O																																							1d	100	100	>100	>100	>100
O=C([C@H](CCCNC(N)=N)N[H])N[C@@H](CC1=CNC2=C1C=CC=C2)C(N[C@@H](CC3=CNC4=C3C=CC=C4)C(N[C@@H](CCCNC(N)=N)C(N[C@@H](CCCNC(N)=N)C(N[C@@H](CC5=CNC6=C5C=CC=C6)C(N[C@@H](CCCNC(N)=N)C(N)=O)=O)=O)=O)=O)=O																																							1e	100	100	>100	>100	>100
O=C([C@H](CCCNC(N)=N)N[H])N[C@@H](CC1=CNC2=C1C=CC=C2)C(N[C@@H](CC3=CNC4=C3C=CC=C4)C(N[C@@H](CCCNC(N)=N)C(N[C@@H](CCCNC(N)=N)C(N[C@@H](CC5=CNC6=C5C=CC=C6)C(N[C@H](C(N[C@@H](CCCNC(N)=N)C(N)=O)=O)C)=O)=O)=O)=O)=O																																							2a	>100	>100	>100	>100	>100
O=C([C@H](CCCNC(N)=N)N[H])N[C@@H](CC1=CNC2=C1C=CC=C2)C(N[C@@H](CC3=CNC4=C3C=CC=C4)C(N[C@@H](CCCNC(N)=N)C(N[C@@H](CCCNC(N)=N)C(N[C@H](C(N[C@@H](CC5=CNC6=C5C=CC=C6)C(N[C@@H](CCCNC(N)=N)C(N)=O)=O)=O)C)=O)=O)=O)=O																																							2b	>100	>100	>100	>100	>100
O=C([C@H](CCCNC(N)=N)N[H])N[C@@H](CC1=CNC2=C1C=CC=C2)C(N[C@H](C(N[C@@H](CCCNC(N)=N)C(N[C@@H](CCCNC(N)=N)C(N[C@@H](CC3=CNC4=C3C=CC=C4)C(N[C@@H](CC5=CNC6=C5C=CC=C6)C(N[C@@H](CCCNC(N)=N)C(N)=O)=O)=O)=O)=O)=O)C)=O																																							2c	>100	>100	>100	>100	>100
O=C([C@H](CC1=CNC2=C1C=CC=C2)N[H])N[C@@H](CCCNC(N)=N)C(N[C@@H](CCCNC(N)=N)C(N[C@@H](CC3=CNC4=C3C=CC=C4)C(N[C@H](C(N[C@@H](CCCNC(N)=N)C(N[C@@H](CCCNC(N)=N)C(N[C@@H](CC5=CNC6=C5C=CC=C6)C(N)=O)=O)=O)=O)C)=O)=O)=O																																							2d	>100	>100	>100	>100	>100
C[C@@H](C(N[C@@H](CCCNC(N)=N)C(N[C@@H](CCCNC(N)=N)C(N[C@@H](CC1=CNC2=C1C=CC=C2)C(N[C@@H](CC3=CNC4=C3C=CC=C4)C(N[C@@H](CCCNC(N)=N)C(N[C@@H](CCCNC(N)=N)C(N[C@@H](CC5=CNC6=C5C=CC=C6)C(N)=O)=O)=O)=O)=O)=O)=O)=O)N[H]																																							2e	100	100	>100	>100	>100
O=C([C@H](CCCNC(N)=N)N[H])N[C@@H](CC1=CNC2=C1C=CC=C2)C(N[C@@H](CC3=CNC4=C3C=CC=C4)C(N[C@@H](CCCNC(N)=N)C(N[C@@H](CCCNC(N)=N)C(N[C@H](C(N[C@@H](CC5=CNC6=C5C=CC=C6)C(N[C@@H](CCCNC(N)=N)C(N[C@H](C(N)=O)C)=O)=O)=O)C)=O)=O)=O)=O																																							3a	>100	>100	>100	>100	>100
O=C([C@H](CCCNC(N)=N)N[H])N[C@H](C(N[C@@H](CC1=CNC2=C1C=CC=C2)C(N[C@@H](CCCNC(N)=N)C(N[C@@H](CCCNC(N)=N)C(N[C@@H](CC3=CNC4=C3C=CC=C4)C(N[C@@H](CC5=CNC6=C5C=CC=C6)C(N[C@@H](CCCNC(N)=N)C(N[C@H](C(N)=O)C)=O)=O)=O)=O)=O)=O)=O)C																																							3b	>100	>100	>100	>100	>100
O=C([C@H](CCCNC(N)=N)N[H])N[C@@H](CC1=CNC2=C1C=CC=C2)C(N[C@H](C(N[C@@H](CCCNC(N)=N)C(N[C@@H](CCCNC(N)=N)C(N[C@@H](CC3=CNC4=C3C=CC=C4)C(N[C@@H](CC5=CNC6=C5C=CC=C6)C(N[C@@H](CCCNC(N)=N)C(N[C@H](C(N)=O)C)=O)=O)=O)=O)=O)=O)C)=O																																							3c	>100	>100	>100	>100	>100
O=C([C@H](CCCNC(N)=N)N[H])N[C@@H](CC1=CNC2=C1C=CC=C2)C(N[C@@H](CC3=CNC4=C3C=CC=C4)C(N[C@@H](CCCNC(N)=N)C(N[C@H](C(N[C@H](C(N[C@@H](CC5=CNC6=C5C=CC=C6)C(N[C@@H](CCCNC(N)=N)C(N[C@@H](CCCNC(N)=N)C(N)=O)=O)=O)=O)C)=O)C)=O)=O)=O																																							3d	>100	>100	>100	>100	>100
O=C([C@H](CCCNC(N)=N)N[H])N[C@@H](CC1=CNC2=C1C=CC=C2)C(N[C@@H](CC3=CNC4=C3C=CC=C4)C(N[C@@H](CCCNC(N)=N)C(N[C@@H](CCCNC(N)=N)C(N[C@H](C(N[C@@H](CC5=CNC6=C5C=CC=C6)C(N[C@H](C(N[C@@H](CCCNC(N)=N)C(N)=O)=O)C)=O)=O)C)=O)=O)=O)=O																																							3e	>100	>100	>100	>100	>100
C[C@@H](C(N[C@@H](CC1=CNC2=C1C=CC=C2)C(N[C@@H](CC3=CNC4=C3C=CC=C4)C(N[C@@H](CCCNC(N)=N)C(N[C@@H](CCCNC(N)=N)C(N[C@H](C(N[C@@H](CC5=CNC6=C5C=CC=C6)C(N[C@@H](CCCNC(N)=N)C(N[C@@H](CCCNC(N)=N)C(N)=O)=O)=O)=O)C)=O)=O)=O)=O)=O)N[H]																																							3f	>100	>100	>100	>100	>100
O=C([C@H](CCCNC(N)=N)N[H])N[C@H](C(N[C@@H](CC1=CNC2=C1C=CC=C2)C(N[C@@H](CCCNC(N)=N)C(N[C@@H](CCCNC(N)=N)C(N[C@H](C(N[C@@H](CC3=CNC4=C3C=CC=C4)C(N[C@@H](CCCNC(N)=N)C(N[C@H](C(N[C@@H](CC5=CNC6=C5C=CC=C6)C(N)=O)=O)C)=O)=O)=O)C)=O)=O)=O)=O)C																																							4a	>100	>100	>100	>100	>100
O=C([C@H](CCCNC(N)=N)N[H])N[C@H](C(N[C@@H](CC1=CNC2=C1C=CC=C2)C(N[C@@H](CCCNC(N)=N)C(N[C@@H](CCCNC(N)=N)C(N[C@@H](CC3=CNC4=C3C=CC=C4)C(N[C@@H](CC5=CNC6=C5C=CC=C6)C(N[C@@H](CCCNC(N)=N)C(N[C@H](C(N[C@H](C(N)=O)C)=O)C)=O)=O)=O)=O)=O)=O)=O)C																																							4b	>100	>100	>100	>100	>100
O=C([C@H](CCCNC(N)=N)N[H])N[C@@H](CC1=CNC2=C1C=CC=C2)C(N[C@@H](CC3=CNC4=C3C=CC=C4)C(N[C@@H](CCCNC(N)=N)C(N[C@@H](CCCNC(N)=N)C(N[C@H](C(N[C@@H](CC5=CNC6=C5C=CC=C6)C(N[C@@H](CCCNC(N)=N)C(N[C@H](C(N[C@H](C(N)=O)C)=O)C)=O)=O)=O)C)=O)=O)=O)=O																																							4c	>100	>100	>100	>100	>100
O=C([C@H](CCCNC(N)=N)N[H])N[C@H](C(N[C@@H](CC1=CNC2=C1C=CC=C2)C(N[C@@H](CCCNC(N)=N)C(N[C@@H](CCCNC(N)=N)C(N[C@@H](CC3=CNC4=C3C=CC=C4)C(N[C@H](C(N[C@@H](CCCNC(N)=N)C(N[C@H](C(N[C@@H](CC5=CNC6=C5C=CC=C6)C(N)=O)=O)C)=O)=O)C)=O)=O)=O)=O)=O)C																																							4d	>100	>100	>100	>100	>100
O=C([C@H](CCCNC(N)=N)N[H])N[C@@H](CC1=CNC2=C1C=CC=C2)C(N[C@H](C(N[C@@H](CCCNC(N)=N)C(N[C@@H](CCCNC(N)=N)C(N[C@H](C(N[C@@H](CC3=CNC4=C3C=CC=C4)C(N[C@@H](CCCNC(N)=N)C(N[C@H](C(N[C@@H](CC5=CNC6=C5C=CC=C6)C(N)=O)=O)C)=O)=O)=O)C)=O)=O)=O)C)=O																																							4e	>100	>100	>100	>100	>100
O=C([C@H](CCCNC(N)=N)N[H])N[C@H](C(N[C@@H](CC1=CNC2=C1C=CC=C2)C(N[C@@H](CCCNC(N)=N)C(N[C@H](C(N[C@@H](CC3=CNC4=C3C=CC=C4)C(N[C@@H](CC5=CNC6=C5C=CC=C6)C(N[C@@H](CCCNC(N)=N)C(N[C@@H](CCCNC(N)=N)C(N[C@H](C(N)=O)C)=O)=O)=O)=O)=O)C)=O)=O)=O)C																																							4f	>100	>100	>100	>100	>100
O=C([C@H](CCCNC(N)=N)N[H])N[C@H](C(N[C@@H](CC1=CNC2=C1C=CC=C2)C(N[C@@H](CCCNC(N)=N)C(N[C@@H](CCCNC(N)=N)C(N[C@@H](CC3=CNC4=C3C=CC=C4)C(N[C@@H](CC5=CNC6=C5C=CC=C6)C(N[C@H](C(N[C@@H](CCCNC(N)=N)C(N[C@H](C(N)=O)C)=O)=O)C)=O)=O)=O)=O)=O)=O)C																																							4g	>100	>100	>100	>100	>100
C[C@@H](C(N[C@H](C(N[C@@H](CC1=CNC2=C1C=CC=C2)C(N[C@@H](CCCNC(N)=N)C(N[C@@H](CCCNC(N)=N)C(N[C@@H](CC3=CNC4=C3C=CC=C4)C(N[C@@H](CC5=CNC6=C5C=CC=C6)C(N[C@@H](CCCNC(N)=N)C(N[C@@H](CCCNC(N)=N)C(N[C@H](C(N)=O)C)=O)=O)=O)=O)=O)=O)=O)=O)C)=O)N[H]																																							4h	>100	>100	>100	>100	>100
O=C([C@H](CCCNC(N)=N)N[H])N[C@H](C(N[C@H](C(N[C@@H](CCCNC(N)=N)C(N[C@@H](CCCNC(N)=N)C(N[C@@H](CC1=CNC2=C1C=CC=C2)C(N[C@H](C(N[C@@H](CCCNC(N)=N)C(N[C@@H](CC3=CNC4=C3C=CC=C4)C(N[C@@H](CC5=CNC6=C5C=CC=C6)C(N[C@@H](CCCNC(N)=N)C(N)=O)=O)=O)=O)=O)C)=O)=O)=O)=O)C)=O)C																																							5a	100	100	>100	>100	>100
O=C([C@H](CCCNC(N)=N)N[H])N[C@@H](CC1=CNC2=C1C=CC=C2)C(N[C@H](C(N[C@@H](CCCNC(N)=N)C(N[C@@H](CCCNC(N)=N)C(N[C@@H](CC3=CNC4=C3C=CC=C4)C(N[C@H](C(N[C@@H](CCCNC(N)=N)C(N[C@@H](CC5=CNC6=C5C=CC=C6)C(N[C@@H](CC7=CNC8=C7C=CC=C8)C(N[C@@H](CCCNC(N)=N)C(N)=O)=O)=O)=O)=O)C)=O)=O)=O)=O)C)=O																																							5b	50	100	100	100	>100
N[C@@H](CCCNC(N)=N)C(N[C@@H](CC1=CNC2=C1C=CC=C2)C(N[C@@](C(N[C@@H](CCCNC(N)=N)C(N[C@@H](CCCNC(N)=N)C(N[C@@H](CC3=CNC4=C3C=CC=C4)C(N[C@@](C(N[C@@H](CCCNC(N)=N)C(N[C@@H](CC5=CNC6=C5C=CC=C6)C(N[C@@H](CC7=CNC8=C7C=CC=C8)C(N[C@@H](CCCNC(N)=N)C(N)=O)=O)=O)=O)=O)([H])[C@H](CC)C)=O)=O)=O)=O)([H])[C@H](CC)C)=O)=O																																							5c	50	50	100	50	100
O=C([C@H](CCCNC(N)=N)N[H])N[C@@H](CC1=CNC2=C1C=CC=C2)C(N[C@H](C(N[C@@H](CCCNC(N)=N)C(N[C@@H](CCCNC(N)=N)C(N[C@@H](CC3=CNC4=C3C=CC=C4)C(N[C@H](C(N[C@@H](CCCNC(N)=N)C(N[C@@H](CC5=CNC6=C5C=CC=C6)C(N[C@@H](CC7=CNC8=C7C=CC=C8)C(N[C@@H](CCCNC(N)=N)C(N)=O)=O)=O)=O)=O)CC(C)C)=O)=O)=O)=O)CC(C)C)=O																																							5d	25	25	50	50	50
O=C([C@H](CCCNC(N)=N)NC(C)=O)N[C@@H](CC1=CNC2=C1C=CC=C2)C(N[C@@](C(N[C@@H](CCCNC(N)=N)C(N[C@@H](CCCNC(N)=N)C(N[C@@H](CC3=CNC4=C3C=CC=C4)C(N[C@@](C(N[C@@H](CCCNC(N)=N)C(N[C@@H](CC5=CNC6=C5C=CC=C6)C(N[C@@H](CC7=CNC8=C7C=CC=C8)C(N[C@@H](CCCNC(N)=N)C(N)=O)=O)=O)=O)=O)([H])[C@H](CC)C)=O)=O)=O)=O)([H])[C@H](CC)C)=O																																							5e	50	50	100	50	100
O=C([C@H](CCCNC(N)=N)NC(C)=O)N[C@@H](CC1=CNC2=C1C=CC=C2)C(N[C@H](C(N[C@@H](CCCNC(N)=N)C(N[C@@H](CCCNC(N)=N)C(N[C@@H](CC3=CNC4=C3C=CC=C4)C(N[C@H](C(N[C@@H](CCCNC(N)=N)C(N[C@@H](CC5=CNC6=C5C=CC=C6)C(N[C@@H](CC7=CNC8=C7C=CC=C8)C(N[C@@H](CCCNC(N)=N)C(N)=O)=O)=O)=O)=O)CC(C)C)=O)=O)=O)=O)CC(C)C)=O																																							5f	12.5	12.5	50	25	50
O=C([C@H](CCCNC(N)=N)N[H])N[C@@H](CC1=CNC2=C1C=CC=C2)C(N[C@H](C(N[C@@H](CCCNC(N)=N)C(N[C@@H](CCCNC(N)=N)C(N[C@@H](CC3=CNC4=C3C=CC=C4)C(N[C@H](C(N[C@@H](CCCNC(N)=N)C(N[C@@H](CC5=CNC6=C5C=CC=C6)C(N[C@@H](CC7=CNC8=C7C=CC=C8)C(N[C@@H](CCCNC(N)=N)C(N[C@@H](CCCNC(N)=N)C(N)=O)=O)=O)=O)=O)=O)C)=O)=O)=O)=O)C)=O																																							6a	50	50	>100	100	>100
[H]NCCCC[C@H](NC([C@@H](NC([C@H](CC1=CNC2=C1C=CC=C2)NC([C@H](CCCCN[H])N[H])=O)=O)C)=O)C(N[C@@H](CCCCN[H])C(N[C@@H](CC3=CNC4=C3C=CC=C4)C(N[C@H](C(N[C@@H](CCCCN[H])C(N[C@@H](CC5=CNC6=C5C=CC=C6)C(N[C@@H](CC7=CNC8=C7C=CC=C8)C(N[C@@H](CCCCN[H])C(N[C@@H](CCCCN[H])C(N)=O)=O)=O)=O)=O)=O)C)=O)=O)=O																																							6b	100	100	>100	>100	>100
O=C([C@H](CCCNC(N)=N)NC(C)=O)N[C@@H](CC1=CNC2=C1C=CC=C2)C(N[C@H](C(N[C@@H](CCCNC(N)=N)C(N[C@@H](CCCNC(N)=N)C(N[C@@H](CC3=CNC4=C3C=CC=C4)C(N[C@H](C(N[C@@H](CCCNC(N)=N)C(N[C@@H](CC5=CNC6=C5C=CC=C6)C(N[C@@H](CC7=CNC8=C7C=CC=C8)C(N[C@@H](CCCNC(N)=N)C(N[C@@H](CCCNC(N)=N)C(N)=O)=O)=O)=O)=O)=O)C)=O)=O)=O)=O)C)=O																																							6c	50	50	100	100	>100
[H]NCCCC[C@H](NC([C@@H](NC([C@H](CC1=CNC2=C1C=CC=C2)NC([C@H](CCCCN[H])NC(C)=O)=O)=O)C)=O)C(N[C@@H](CCCCN[H])C(N[C@@H](CC3=CNC4=C3C=CC=C4)C(N[C@H](C(N[C@@H](CCCCN[H])C(N[C@@H](CC5=CNC6=C5C=CC=C6)C(N[C@@H](CC7=CNC8=C7C=CC=C8)C(N[C@@H](CCCCN[H])C(N[C@@H](CCCCN[H])C(N)=O)=O)=O)=O)=O)=O)C)=O)=O)=O																																							6d	50	100	100	100	100
[H]NCCCC[C@H](NC([C@@H](NC([C@H](CC1=CNC2=C1C=CC=C2)NC([C@H](CCCCN[H])N[H])=O)=O)C)=O)C(N[C@@H](CCCCN[H])C(N[C@@H](CC3=CNC4=C3C=CC=C4)C(N[C@H](C(N[C@@H](CCCCN[H])C(N[C@@H](CC5=CNC6=C5C=CC=C6)C(N[C@@H](CC7=CNC8=C7C=CC=C8)C(N[C@@H](CCCCN[H])C(N[C@@H](CCCCN[H])C(N)=O)=O)=O)=O)=O)=O)CC9=CNC%10=C9C=CC=C%10)=O)=O)=O																																							6e	12.5	12.5	25	25	50
O=C([C@H](CCCNC(N)=N)N[H])N[C@@H](CC1=CNC2=C1C=CC=C2)C(N[C@@](C(N[C@@H](CCCNC(N)=N)C(N[C@@H](CCCNC(N)=N)C(N[C@@H](CC3=CNC4=C3C=CC=C4)C(N[C@@](C(N[C@@H](CCCNC(N)=N)C(N[C@@H](CC5=CNC6=C5C=CC=C6)C(N[C@@H](CC7=CNC8=C7C=CC=C8)C(N[C@@H](CCCNC(N)=N)C(N[C@@H](CCCNC(N)=N)C(N)=O)=O)=O)=O)=O)=O)([H])[C@H](CC)C)=O)=O)=O)=O)([H])[C@H](CC)C)=O																																							7a	6.2	6.2	6.2	6.2	12.5
N[C@@H](CCCCN)C(N[C@@H](CC1=CNC2=C1C=CC=C2)C(N[C@@](C(N[C@@H](CCCCN)C(N[C@@H](CCCCN)C(N[C@@H](CC3=CNC4=C3C=CC=C4)C(N[C@@](C(N[C@@H](CCCCN)C(N[C@@H](CC5=CNC6=C5C=CC=C6)C(N[C@@H](CC7=CNC8=C7C=CC=C8)C(N[C@@H](CCCCN)C(N[C@@H](CCCCN)C(N)=O)=O)=O)=O)=O)=O)([H])[C@H](CC)C)=O)=O)=O)=O)([H])[C@H](CC)C)=O)=O																																							7b	6.2	6.2	6.2	6.2	25
O=C([C@H](CCCNC(N)=N)NC(C)=O)N[C@@H](CC1=CNC2=C1C=CC=C2)C(N[C@@](C(N[C@@H](CCCNC(N)=N)C(N[C@@H](CCCNC(N)=N)C(N[C@@H](CC3=CNC4=C3C=CC=C4)C(N[C@@](C(N[C@@H](CCCNC(N)=N)C(N[C@@H](CC5=CNC6=C5C=CC=C6)C(N[C@@H](CC7=CNC8=C7C=CC=C8)C(N[C@@H](CCCNC(N)=N)C(N[C@@H](CCCNC(N)=N)C(N)=O)=O)=O)=O)=O)=O)([H])[C@H](CC)C)=O)=O)=O)=O)([H])[C@H](CC)C)=O																																							7c	6.2	6.2	12.5	6.2	25
O=C([C@H](CCCCN)NC(C)=O)N[C@@H](CC1=CNC2=C1C=CC=C2)C(N[C@@](C(N[C@@H](CCCCN)C(N[C@@H](CCCCN)C(N[C@@H](CC3=CNC4=C3C=CC=C4)C(N[C@@](C(N[C@@H](CCCCN)C(N[C@@H](CC5=CNC6=C5C=CC=C6)C(N[C@@H](CC7=CNC8=C7C=CC=C8)C(N[C@@H](CCCCN)C(N[C@@H](CCCCN)C(N)=O)=O)=O)=O)=O)=O)([H])[C@H](CC)C)=O)=O)=O)=O)([H])[C@H](CC)C)=O																																							7d	6.2	6.2	12.5	12.5	25
O=C([C@H](CCCNC(N)=N)N[H])N[C@@H](CC1=CNC2=C1C=CC=C2)C(N[C@H](C(N[C@@H](CCCNC(N)=N)C(N[C@@H](CCCNC(N)=N)C(N[C@@H](CC3=CNC4=C3C=CC=C4)C(N[C@H](C(N[C@@H](CCCNC(N)=N)C(N[C@@H](CC5=CNC6=C5C=CC=C6)C(N[C@@H](CC7=CNC8=C7C=CC=C8)C(N[C@@H](CCCNC(N)=N)C(N[C@@H](CCCNC(N)=N)C(N)=O)=O)=O)=O)=O)=O)CC(C)C)=O)=O)=O)=O)CC(C)C)=O																																							8a	6.2	6.2	12.5	12.5	12.5
N[C@@H](CCCCN)C(N[C@@H](CC1=CNC2=C1C=CC=C2)C(N[C@H](C(N[C@@H](CCCCN)C(N[C@@H](CCCCN)C(N[C@@H](CC3=CNC4=C3C=CC=C4)C(N[C@H](C(N[C@@H](CCCCN)C(N[C@@H](CC5=CNC6=C5C=CC=C6)C(N[C@@H](CC7=CNC8=C7C=CC=C8)C(N[C@@H](CCCCN)C(N[C@@H](CCCCN)C(N)=O)=O)=O)=O)=O)=O)CC(C)C)=O)=O)=O)=O)CC(C)C)=O)=O																																							8b	3.1	3.1	6.2	6.2	6.2
O=C([C@H](CCCNC(N)=N)NC(C)=O)N[C@@H](CC1=CNC2=C1C=CC=C2)C(N[C@H](C(N[C@@H](CCCNC(N)=N)C(N[C@@H](CCCNC(N)=N)C(N[C@@H](CC3=CNC4=C3C=CC=C4)C(N[C@H](C(N[C@@H](CCCNC(N)=N)C(N[C@@H](CC5=CNC6=C5C=CC=C6)C(N[C@@H](CC7=CNC8=C7C=CC=C8)C(N[C@@H](CCCNC(N)=N)C(N[C@@H](CCCNC(N)=N)C(N)=O)=O)=O)=O)=O)=O)CC(C)C)=O)=O)=O)=O)CC(C)C)=O																																							8c	6.2	6.2	12.5	12.5	12.5
O=C([C@H](CCCCN)NC(C)=O)N[C@@H](CC1=CNC2=C1C=CC=C2)C(N[C@H](C(N[C@@H](CCCCN)C(N[C@@H](CCCCN)C(N[C@@H](CC3=CNC4=C3C=CC=C4)C(N[C@H](C(N[C@@H](CCCCN)C(N[C@@H](CC5=CNC6=C5C=CC=C6)C(N[C@@H](CC7=CNC8=C7C=CC=C8)C(N[C@@H](CCCCN)C(N[C@@H](CCCCN)C(N)=O)=O)=O)=O)=O)=O)CC(C)C)=O)=O)=O)=O)CC(C)C)=O																																							8d	3.1	6.2	6.2	6.2	12.5
N[C@@H](CCCCN)C(N[C@@H](CC1=CNC2=C1C=CC=C2)C(N[C@H](C(N[C@@H](CCCCN)C(N[C@@H](CCCCN)C(N[C@@H](CC3=CNC4=C3C=CC=C4)C(N[C@H](C(N[C@@H](CCCCN)C(N[C@@H](CC5=CNC6=C5C=CC=C6)C(N[C@@H](CC7=CNC8=C7C=CC=C8)C(N[C@@H](CCCCN)C(N[C@@H](CCCCN)C(N)=O)=O)=O)=O)=O)=O)CC9=CNC%10=C9C=CC=C%10)=O)=O)=O)=O)CC(C)C)=O)=O																																							8e	12.5	12.5	12.5	12.5	25
